# Supplementary material for: Comparison Study of an Optimized Ultrasound-Based Method versus an Optimized Conventional Method for Agar Extraction, and Protein Co-Extraction, from Gelidium sesquipedale
Source: Foods. 2022 Mar 11;11(6):805. doi: 10.3390/foods11060805 (PMC8947469; doi:10.3390/foods11060805)
Supplement: Supplementary file 1 [file foods-11-00805-s001.zip]

Archive with 1 entries (1 files):
- foods-1614423-supplementary.pdf
